# Supplementary material for: A New Model Organism to Investigate Extraocular Photoreception: Opsin and Retinal Gene Expression in the Sea Urchin Paracentrotus lividus
Source: Cells. 2022 Aug 24;11(17):2636. doi: 10.3390/cells11172636 (PMC9454927; doi:10.3390/cells11172636)
Supplement: Supplementary file 1 [file cells-11-02636-s001.zip]

Archive with 2 entries (2 files):
- cells-1870826 -Supplementary file S1.xlsx
- cells-1870826 -Supplementary file S2.pdf
