# Supplementary material for: A New Model Organism to Investigate Extraocular Photoreception: Opsin and Retinal Gene Expression in the Sea Urchin Paracentrotus lividus
Source: Cells. 2022 Aug 24;11(17):2636. doi: 10.3390/cells11172636 (PMC9454927; doi:10.3390/cells11172636)
Supplement: Supplementary file 1 [file cells-11-02636-s001.zip › cells-1870826 -Supplementary file S1.xlsx]

## Sheet: Sheet1
Primers used to generate probes
Gene name	Forward	Reverse
Pl-Opsin2	TGGGGAGAGTACACCTACGA	TAACCCTCCGACTTTCCACC
Pl-Opsin4	ACGCAATCTTCTGGTCTATT	TGGTCCATCTGTCCCTCACC
Pl-NeuroD1	ATGCAGTTGAATCCGCGTAC	CCCCATTCAGACCACTCACT
Primers used for the qPCR
Gene name	Forward	Reverse
Pl-Opsin1	GTTCTGTAGCTTGGAACTCCC	GCTTCAGATGACAGGGCAG
Pl-Opsin2	GGGGAGAGTACACCTACGAAG	GACATGAACCGGGGCATTC
Pl-Opsin3.1	GACATCACTTACATGGTCGCC	CACGTGGGCTGCCATAAGAC
Pl-Opsin3.2	CAGAGGGCAGAGACATGGG	GCGGTTGAACAGCTTGCTG
Pl-Opsin4	GCTCTTTGGGGACTTAGGTTG	CAGGACGTAGGAGCCGAAG
Pl-Opsin5	GGCAACCTCACCGTCATCTC	GGATGATCAAGACCGCGTAG
